# Supplementary material for: Domino Aza-Michael-SNAr-Heteroaromatization Route to C5-Substituted 1-Alkyl-1H-Indole-3-Carboxylic Esters
Source: Molecules. 2022 Oct 18;27(20):6998. doi: 10.3390/molecules27206998 (PMC9611145; doi:10.3390/molecules27206998)
Supplement: Supplementary file 1 [file molecules-27-06998-s001.zip]

Archive with 1 entries (1 files):
- molecules-1961713-supplementary.pdf
